# Supplementary material for: Biodiversity Conservation, a Crucial Step Towards Food and Nutritional Security, Food Justice and Climate Change Resilience in Africa
Source: Plants (Basel). 2025 Aug 26;14(17):2649. doi: 10.3390/plants14172649 (PMC12430226; doi:10.3390/plants14172649)
Supplement: Supplementary file 1 [file plants-14-02649-s001.zip]

Archive with 1 entries (1 files):
- plants-3760034-supplementary.pdf
